# Supplementary material for: Mitochondrial Unfolded Protein Response Gene Clpp Is Required for Oocyte Function and Female Fertility
Source: Int J Mol Sci. 2024 Feb 3;25(3):1866. doi: 10.3390/ijms25031866 (PMC10855406; doi:10.3390/ijms25031866)
Supplement: Supplementary file 1 [file ijms-25-01866-s001.zip]

Archive with 2 entries (2 files):
- Figure S1.pdf
- Table S1. Primers_OKO.pdf
